# Supplementary material for: Complete Genome Sequencing of Tick-Borne Encephalitis Virus Directly from Clinical Samples: Comparison of Shotgun Metagenomic and Targeted Amplicon-Based Sequencing
Source: Viruses. 2022 Jun 10;14(6):1267. doi: 10.3390/v14061267 (PMC9231111; doi:10.3390/v14061267)
Supplement: Supplementary file 1 [file viruses-14-01267-s001.zip]

Archive with 7 entries (6 files):
- Supplemental tables/
- Supplemental tables/Supplemental Table S1.pdf
- Supplemental tables/Supplemental Table S1.xlsx
- Supplemental tables/Supplemental Table S2.pdf
- Supplemental tables/Supplemental Table S2.xlsx
- Supplemental tables/Supplemental Table S3.pdf
- Supplemental tables/Supplemental Table S3.xlsx
