# Supplementary material for: Complete Genome Sequencing of Tick-Borne Encephalitis Virus Directly from Clinical Samples: Comparison of Shotgun Metagenomic and Targeted Amplicon-Based Sequencing
Source: Viruses. 2022 Jun 10;14(6):1267. doi: 10.3390/v14061267 (PMC9231111; doi:10.3390/v14061267)
Supplement: Supplementary file 1 [file viruses-14-01267-s001.zip › Supplemental tables/Supplemental Table S1.xlsx]

## Sheet: Supplemental file 1
Table S1: Table with newly designed primers pairs, sequences size and pools
Primer name	Pool	Sequence	Size	% GC	Tm
TBE_LJ_1_LEFT	1	TAGCAGCGGTTGGTTTGAAAGA	22	45.45	60.93
TBE_LJ_1_RIGHT	1	CTGACCTCCTTTTCCCACGTTT	22	50.00	60.93
TBE_LJ_2_LEFT	2	CGTTCTGGAACTCAGTCCCTCT	22	54.55	61.59
TBE_LJ_2_RIGHT	2	GTTTCCCACAGCGTCCATACTC	22	54.55	61.43
TBE_LJ_3_LEFT	1	AGATCAAGGAGAAGAGCCTGTTG	23	47.83	60.31
TBE_LJ_3_RIGHT	1	TCCCCTGAGTACCAGTCACAAA	22	50.00	60.88
TBE_LJ_4_LEFT	2	TTGTGTGGTTGACCCTGGAGAG	22	54.55	62.32
TBE_LJ_4_RIGHT	2	TCCAAACAGTCCACAGTGGTTG	22	50.00	61.13
TBE_LJ_5_LEFT	1	CACTTTGGCTGAGGAACACCAG	22	54.55	61.83
TBE_LJ_5_RIGHT	1	TGTTCCACTGTCTTGTCAAGCT	22	45.45	60.28
TBE_LJ_6_LEFT	2	GGAGATGTGTCCTTGTTGTGCA	22	50.00	61.25
TBE_LJ_6_RIGHT	2	GCTCTCTTCCATGTGAACTTTGTT	24	41.67	60.04
TBE_LJ_7_LEFT	1	CTGCGAAGTGGGACTGGAAAAA	22	50.00	61.51
TBE_LJ_7_RIGHT	1	CGTGCTCTCCTATCACTGTCAG	22	54.55	60.4
TBE_LJ_8_LEFT	2	GTTCCAAAAAGGGAGCAGCATC	22	50.00	60.53
TBE_LJ_8_RIGHT	2	TTCTGAGACCTCTCTCCACACG	22	54.55	61.32
TBE_LJ_9_LEFT	1	ATGAGCTTCCTCTTGGCTGGAG	22	54.55	62.26
TBE_LJ_9_RIGHT	1	CCAGGAGACTTTTATGTCCTTTCCT	25	44.00	60.67
TBE_LJ_10_LEFT	2	CAGTGGTGGTGGACAAGTTTGA	22	50.00	61.13
TBE_LJ_10_RIGHT	2	GTCAGTGACCAAAAGTTCAACTATGT	26	38.46	60.4
TBE_LJ_11_LEFT	1	ACATGAGTGTGACACAGGAGTG	22	50.00	60.4
TBE_LJ_11_RIGHT	1	TCTGGGATAACCTTGCCACTCT	22	50.00	61.02
TBE_LJ_12_LEFT	2	CCGAGTCATCAGAGAGGAGTGT	22	54.55	61.13
TBE_LJ_12_RIGHT	2	ACATAGCGCACCAGACTCTCTA	22	50.00	60.87
TBE_LJ_13_LEFT	1	GTGGCATTGTTTGTGGTCCTTG	22	50.00	60.98
TBE_LJ_13_RIGHT	1	CCGTGCAAGCCCTGAATATCAG	22	54.55	61.82
TBE_LJ_14_LEFT	2	TTTTGCTGGTCCTGGAATTGGG	22	50.00	61.53
TBE_LJ_14_RIGHT	2	ACTGGCCAGTGTTAACATGACC	22	50.00	61.00
TBE_LJ_15_LEFT	1	CTGTCAGCTCACAGAGGAAGAC	22	54.55	60.53
TBE_LJ_15_RIGHT	1	CACAGTCCCATCACACCAAGAA	22	50.00	60.67
TBE_LJ_16_LEFT	2	AATGATGGCTTTTTGGCTGCTG	22	45.45	60.8
TBE_LJ_16_RIGHT	2	TTTTTCCTCCAGACTCCAAGCT	22	45.45	59.74
TBE_LJ_17_LEFT	1	GTCTATTGATGACGCTGTGGCC	22	54.55	61.8
TBE_LJ_17_RIGHT	1	GATCTGACCCTTTGCTGTCCAG	22	54.55	61.12
TBE_LJ_18_LEFT	2	GAGACCTACGTCAGCAGCATTG	22	54.55	61.48
TBE_LJ_18_RIGHT	2	CCAATGGGCCTCATCCATGATT	22	50.00	60.94
TBE_LJ_19_LEFT	1	CAACCTATGTCAACAGACGGCT	22	50.00	60.79
TBE_LJ_19_RIGHT	1	CCTTTTCAAAGGTTTTGCTGTTCAA	25	36.00	59.97
TBE_LJ_20_LEFT	2	CAAAGGGTGGTGCTATAGCTCG	22	54.55	61.24
TBE_LJ_20_RIGHT	2	CGCAAGGTTGTTATGTTGTCAAGA	24	41.67	60.58
TBE_LJ_21_LEFT	1	TGGACAGTGTGATGATGATGACA	23	43.48	59.99
TBE_LJ_21_RIGHT	1	TCACGTCCCTCTTTGAACATGC	22	50.00	61.31
TBE_LJ_22_LEFT	2	GATCGAAGCTGGACATGGGAAG	22	54.55	61.24
TBE_LJ_22_RIGHT	2	GACGACGAAACACCAGATGACA	22	50.00	61.04
TBE_LJ_23_LEFT	1	CCCCAGAGGCCTTTCTGACTAT	22	54.55	61.42
TBE_LJ_23_RIGHT	1	ATTCGTCCATTCACTCCATGGC	22	50.00	61.19
TBE_LJ_24_LEFT	2	TTCTGGAGAAGACCAAGGCAGA	22	50.00	61.21
TBE_LJ_24_RIGHT	2	AGACCTTGTGAGCTCTCTGTGT	22	50.00	61.2
TBE_LJ_25_LEFT	1	CCAACAACTTGTCAACAGTGCC	22	50.00	60.91
TBE_LJ_25_RIGHT	1	CTGTTATGGAGGCCACTGTTCG	22	54.55	61.43
TBE_LJ_26_LEFT	2	AGGAAAATGAGTCTGGTGTTAGCC	24	45.83	61.13
TBE_LJ_26_RIGHT	2	TTGGTCTCTCCTCTTCTGAGCA	22	50.00	60.68
TBE_LJ_27_LEFT	1	CACCAGGGAGGAATTCTTCGTG	22	54.55	61.12
TBE_LJ_27_RIGHT	1	GCTCTCTCCGATGTCACACATG	22	54.55	61.23
TBE_LJ_28_LEFT	2	CAAGCCTGGGTTGGAACTTGAT	22	50.00	61.27
TBE_LJ_28_RIGHT	2	CTGGTCTCCAAACCGAGCTAAG	22	54.55	60.85
TBE_LJ_29_LEFT	1	TACTCAACAGCTGTCACTGGGA	22	50.00	61.2
TBE_LJ_29_RIGHT	1	TTTGAACACTCTCTGCTGTCCG	22	50.00	60.98
TBE_LJ_30_LEFT	2	AACTTCTCAGCTGGCCATGGAA	22	50.00	62.41
TBE_LJ_30_RIGHT	2	CCCAGTTTCTTCTCTCTCTTGCC	23	52.17	61.12
TBE_LJ_31_LEFT	1	GAGAGAAAGGCACCTTATGGGG	22	54.55	60.61
TBE_LJ_31_RIGHT	1	TGGTTGCCAATTGTTTGTGCTC	22	45.45	60.92
TBE_LJ_32_LEFT	2	GCTGGGACACGAAAGTTACCAA	22	50.00	61.25
TBE_LJ_32_RIGHT	2	TGCCAAATCTGTCATCCAAGGG	22	50.00	61.07
TBE_LJ_33_LEFT	1	AATCCGAATGATGGAGGGGGAA	22	50.00	61.43
TBE_LJ_33_RIGHT	1	CTTTTGAAAGGCAGGCCGTCTC	22	54.55	62.45
TBE_LJ_34_LEFT	2	CCAAGATGAACTCGTTGGGAGG	22	54.55	61.12
TBE_LJ_34_RIGHT	2	TCTTGGCCCATTCTGCTCTTTC	22	50.00	61.06
TBE_LJ_35_LEFT	1	TGTTCCGTACCTCCCTAAAGCT	22	50.00	61.01
TBE_LJ_35_RIGHT	1	AGCTCAGCCTATTTGCTTTGTCA	23	43.48	61.07
TBE_LJ_36_LEFT	2	AGCCAGAATTGAGCTGAACCTG	22	50.00	61.06
TBE_LJ_36_RIGHT	2	TTCGGCCTTATCATGATGCAGG	22	50.00	60.99
TBE_LJ_37_LEFT	1	CGAAGCCACAGATCATGGAATG	22	50.00	59.89
TBE_LJ_37_RIGHT	1	GTGGCTCAGGGAGAACAAGAAC	22	54.55	61.31
Final concentration of each primer in 25 uL PCR reaction is 0.015 uM.
Working concentration of primers is 10 uM - add 0.375 uL oligo into reaction.
	PCR
Pool 1	0.715 uL
Pool 2	0.675 uL
